# Supplementary material for: Abnormal Coagulation Function of Patients With COVID-19 Is Significantly Related to Hypocalcemia and Severe Inflammation
Source: Front Med (Lausanne). 2021 Jun 16;8:638194. doi: 10.3389/fmed.2021.638194 (PMC8242574; doi:10.3389/fmed.2021.638194)
Supplement: Supplementary file 2 [file Table_1.XLSX]

## Sheet:  original data for table 1-5
admission number	Hospital Name	Group (1=mild, 2=serve)	Age	Gender (1=male, 2=female)	Height(cm)	Weight(kg)	Admission temperature(℃)	Contact history (1=Yes, 2=No)	Disease course (day)	complication (1=diabetes, 2=hypertension)	WBC (10^9)	RBC (10^12)	HGB (g/L)	PLT (10^9)	Neutrophil (10^9/L)	Lymphocyte (10^9)	Monocyte (10^9)	Eosinophils (10^9/L)	ALT (U/L)	AST (U/L)	ALP (U/L)	ALB (g/L)	TBIL (umol/L)	DBIL (umol/L)	BUN (mmol/L)	Cr (umol/L)	TnT (ng/mL)	CK (U/L)	LDH (U/L)	CK-MB (ng/mL)	NT-proBNP (pg/mL)	Myo (ng/mL)	Na (mmol/L)	K (mmol/L)	Cl (mmol/L)	Ca (mmol/L)	PT (s)	PT %	APTT (s)	TT（s）	INR	Fib (g/L)	AT-3(%)	D-dimer (mg/L)	FDP (mg/L)	CRP (mg/L)	ESR (mm/h)	IL-6 (pg/mL)	PCT (ng/mL)
466942745_99125799	Suzhou Infectious Disease Hospital	1	61	1	156	52	36.3	1	7		3.98	4.1	163	132	2.85	0.65	0.4	0	22	17	46	44	6.6	4	5.9	47	11	34	161	0.81	45	23.45	155.6	3.99	103	2.29	12.7	62	21.3	20.9	0.92	4.7	90	1.43	2.17	22	28.81	1.91	0.03
466942745_99125823	Suzhou Infectious Disease Hospital	1	38	1	169	59	37.6	1	11		5.51	5.86	168	178	2.31	2.21	0.6	0.02	13	17	80	42	10	5.1	2.8	73	12	66	163	0.9	62	26.68	140.9	3.83	105	2.15	12.3	67	30.1	12.6	1.04	3.6	91	2.12	3.21	50	27.16	2.98	0.06
466942745_99125836	Suzhou Infectious Disease Hospital	1	48	1	162	65	37	1	17		4.19	5.13	126	129	2.75	0.97	0.48	0	15	20	56	44	6.6	4.6	7.5	55	9	40	118	0.77	92	30.67	148.8	4.54	102	2.3	12.7	81	23.5	21.7	1.11	3.3	85	2.28	1.21	26	38.63	1.52	0.04
466942745_99125868	Suzhou Infectious Disease Hospital	1	38	1	168	70	39.5	1	17		5.42	4.43	184	175	3.88	0.93	0.38	0.01	33	22	46	41	11.7	4.9	5.2	45	5	41	195	0.77	46	27.38	131.4	3.58	101	2.16	12.7	82	25.2	11.6	1.02	4.1	94	3.12	3.29	29	21.11	5.22	0.01
466942745_99125888	Suzhou Infectious Disease Hospital	1	42	1	157	74	39	1	4		6.42	4.34	122	172	4.24	1.85	0.62	0.01	14	20	53	49	12.9	4.2	4.9	70	16	47	155	0.7	56	25.55	139.5	4.25	101	2.24	11.3	63	27.3	21.9	0.82	2.4	88	2.16	2.22	32	56.33	1.58	0.01
466942745_99125901	Suzhou Infectious Disease Hospital	1	60	1	164	59	37.4	1	15	1	2.97	4.12	134	92	1.85	0.7	0.52	0	27	15	48	49	9.1	3.4	6	61	3	63	149	0.59	22	30.18	150.6	3.6	115	2.14	11	85	23.9	17	1.02	2.4	83	1.58	2.5	52	61.75	4.36	0.07
466942745_99125923	Suzhou Infectious Disease Hospital	1	34	1	168	74	36.4	1	16		4.15	5.28	125	191	2.75	1.09	0.14	0.01	26	22	57	48	12.7	3.2	3.1	70	18	36	142	0.57	38	21.15	139.9	4.29	110	2.31	12.4	87	31.5	12.6	1.21	2.6	83	3.04	1.97	46	48.29	4.6	0.01
466942745_99125942	Suzhou Infectious Disease Hospital	1	41	1	163	65	38.3	1	8		17.61	5.29	132	186	15.87	0.99	0.52	0.01	25	16	45	44	8.3	3.4	4.2	61	9	88	142	0.62	88	22.36	161	3.57	111	2.22	12.6	61	31.5	11.4	1.05	2.8	82	1.67	1.72	31	61.83	3.77	0.07
466942745_99125984	Suzhou Infectious Disease Hospital	1	57	1	163	75	39.4	1	7		10.65	5.29	167	196	8.87	1	0.59	0	23	22	59	45	10	4.6	6	62	9	38	187	0.85	79	29.81	139.2	5.07	102	2.23	12.7	87	22.7	13.6	0.89	4.3	93	3.16	1.35	15	28.39	2.75	0.07
466942745_99125989	Suzhou Infectious Disease Hospital	1	40	1	167	65	37.2	1	5		5.61	4.82	138	194	3.87	1.18	0.32	0	15	17	51	38	10.2	3	4.7	56	15	42	105	0.79	53	28.25	162.3	5.11	111	2.17	12.9	74	32.8	12.1	0.86	3.5	93	3.37	2.47	32	55.83	4.26	0.02
466942745_99126026	Suzhou Infectious Disease Hospital	1	57	1	154	55	39.4	1	5		3.49	4.62	126	128	1.5	1.72	0.47	0	24	21	70	49	10.8	2.9	4.3	67	16	75	135	0.58	48	25.07	162	4.93	103	2.21	12.1	83	21.3	14.6	1.21	3.3	81	2.55	3.4	40	46.92	1.34	0.02
466942745_99126044	Suzhou Infectious Disease Hospital	1	38	1	161	54	38.7	1	18		3	4.19	164	166	1.69	1.08	0.15	0	14	21	76	43	8.3	3.3	3.1	48	8	75	122	0.58	47	27.72	141.1	3.93	117	2.27	12.2	60	30.4	19.2	1.13	2.7	84	2.16	2.41	11	56.57	4.16	0.02
466942745_99126063	Suzhou Infectious Disease Hospital	1	45	1	156	71	39.1	1	20		3.36	4.92	177	212	1.65	1.32	0.63	0	23	24	75	39	14.7	3.2	3.5	71	15	33	111	0.82	58	23.33	162.4	3.65	103	2.2	11.2	83	31.7	21.1	1.2	4.4	82	1.34	3.05	45	58.86	6.64	0.04
466942745_99126105	Suzhou Infectious Disease Hospital	1	49	1	154	55	36	1	15	1	5.46	5.45	190	156	3.54	1.4	0.34	0	19	20	50	49	7.1	4.4	6.8	72	9	49	203	0.75	49	30.91	136.9	5	115	2.17	12.3	67	28.2	11.7	0.83	3.5	93	2.72	2.84	37	54.69	1.8	0.01
466942745_99126158	Suzhou Infectious Disease Hospital	1	60	1	156	47	37.3	1	2		3.81	5.26	169	159	2.63	0.95	0.41	0	21	20	66	49	14.7	4	6.7	62	13	52	198	0.52	44	25.77	148.9	4.71	105	2.14	12.2	68	25.1	14.8	1.01	2.6	90	2.91	3.11	29	25.45	1.27	0.02
466942745_99126212	Suzhou Infectious Disease Hospital	1	36	1	154	53	38.2	1	2		6.52	4.78	145	214	4.08	1.85	0.4	0.01	21	18	67	46	12.4	3.2	7.4	51	19	87	188	0.86	31	32.94	134.8	4.94	109	2.2	11.2	63	29.8	11.4	0.83	3.6	94	2.23	1.52	26	50.31	6.37	0.01
466942745_99126231	Suzhou Infectious Disease Hospital	1	36	1	157	56	38	1	9		3.85	5.12	123	132	2.11	1.47	0.58	0	23	23	80	48	10.4	3.7	7.4	57	9	84	208	0.78	28	27.78	142.1	3.41	110	2.11	11.9	83	24.1	15.2	1.12	2.9	84	2.89	3.28	14	39.71	3.35	0.04
466942745_99126263	Suzhou Infectious Disease Hospital	1	44	1	169	46	37.6	1	1		3.22	4.49	125	167	2.09	0.85	0.51	0	15	20	78	49	9.1	2.2	4.9	62	19	80	191	0.75	67	21.16	138	4.39	101	2.25	11.9	83	26.7	21.4	0.86	2.4	95	2.65	1.93	32	62.8	2.61	0.06
466942745_99125748	Suzhou Infectious Disease Hospital	1	30	1	162	57	36.8	1	6	1	5.2	4.29	158	207	3.14	1.29	0.52	0.01	27	25	77	48	14.8	2.7	6.6	59	22	43	125	0.64	51	29.72	156.8	4.49	111	2.19	12.8	86	23.6	16.6	0.92	2.3	86	2.61	1.68	25	21.18	3.88	0.03
466942745_99125866	Suzhou Infectious Disease Hospital	1	57	1	168	57	36.1	1	12		6.68	4.25	169	174	4.53	1.2	0.43	0.02	22	18	72	41	12.9	3.2	6.6	72	10	66	196	0.69	67	28.63	153.4	3.96	113	2.13	11.4	86	27.2	20.3	0.83	4.4	89	3.36	1.67	17	25.69	3.28	0.03
466942745_99125916	Suzhou Infectious Disease Hospital	1	63	1	163	63	36.9	1	13		5.38	4.54	143	128	3.86	1.1	0.22	0	24	24	60	39	10.9	4	5.6	67	7	84	205	0.74	35	25.51	141.3	4.99	112	2.16	12.8	61	27.3	16.6	0.92	2.3	90	1.86	3.11	52	21.24	5.52	0.05
466942745_99125937	Suzhou Infectious Disease Hospital	1	30	1	168	71	38.5	1	20		4.24	5.85	142	203	2.04	1.59	0.58	0.01	30	23	64	43	9.6	4.8	3.9	65	20	46	178	0.56	24	27.25	150.5	5.17	110	2.11	11.4	73	24.8	13.8	0.87	4.7	92	3.26	1.64	35	56.92	1.26	0.04
466942745_99126031	Suzhou Infectious Disease Hospital	1	54	1	172	46	37.9	1	20	2	5.61	4.18	162	213	1.21	1.44	0.15	0.06	30	22	57	46	13.9	2.5	2.8	66	23	42	126	0.61	63	31.52	163	4.11	115	2.23	11.9	78	25.1	22.5	0.83	2.6	88	2.47	2.84	42	36.92	5.57	0.04
466942745_99126078	Suzhou Infectious Disease Hospital	1	54	1	171	46	37.2	1	16	2	7.16	4.67	162	207	3.54	2.77	0.6	0.05	20	18	76	46	7.3	4.9	6.5	57	18	66	133	0.73	12	21.96	134.9	3.47	102	2.13	11.4	66	31.9	13.6	1.16	3.7	82	1.69	2.46	20	51.24	2.31	0.02
466942745_99125293	Suzhou Infectious Disease Hospital	1	47	2	164	85	38.3	1	7		5.68	4.29	139	95	3.82	1.38	0.19	0	32	22	65	50	15	3.5	6.1	67	15	88	141	0.82	17	28.92	150.7	5.06	110	2.14	12.8	78	32.3	20.6	1.13	2.9	89	1.47	1.22	41	46.2	2.83	0.06
466942745_99125797	Suzhou Infectious Disease Hospital	1	34	2	163	71	39.3	1	17		5.64	4.25	170	117	1.75	1.5	0.52	0.08	17	27	59	43	12.2	4.1	4.8	52	7	67	207	0.53	43	30.11	153.8	4.24	109	2.27	12.4	63	27.4	19.4	0.96	3.6	90	3.11	1.55	48	62.76	5.64	0.07
466942745_99125806	Suzhou Infectious Disease Hospital	1	32	2	184	85	39	1	2		5.9	5.25	152	150	4.6	0.8	0.23	0.01	21	21	58	47	9.6	3.3	6.7	48	14	78	200	0.57	55	24.78	161.3	4.06	105	2.23	12.8	64	25	21.6	1.18	2.9	91	2.6	3.34	36	38.94	3.14	0.04
466942745_99125843	Suzhou Infectious Disease Hospital	1	33	2	166	71	36	1	15		4.9	5.81	127	142	3.82	0.68	0.18	0.01	22	25	50	42	12.5	4.6	4.7	54	3	62	187	0.82	81	28.08	161.6	4.24	115	2.32	11.1	74	30.6	19.5	1.16	2.7	87	3.5	3.13	43	21.42	3.06	0.07
466942745_99125926	Suzhou Infectious Disease Hospital	1	47	2	172	76	39	1	18		4.17	5.1	169	135	1.97	1.63	0.49	0.01	27	20	56	40	9.1	2.8	6.8	70	22	64	172	0.67	62	25.32	153.6	3.4	108	2.33	12.5	64	28.8	16.3	0.85	4	91	2.86	3.27	37	58.07	4.6	0.01
466942745_99125961	Suzhou Infectious Disease Hospital	1	30	2	162	76	36.2	1	20		6.99	5.43	146	370	3.53	2.44	0.53	0.08	18	22	62	47	12.2	4.3	6.8	59	4	33	118	0.73	61	32.03	131.3	3.19	104	2.13	12	63	29.9	20.6	1.01	2.3	85	1.77	2.77	20	47	6.02	0.07
466942745_99125962	Suzhou Infectious Disease Hospital	1	49	2	163	73	39.5	1	9		3.17	5.22	173	88	1.74	1.11	0.31	0	26	19	64	46	12.7	3.4	3.9	61	23	90	199	0.63	73	23.37	162.7	4.28	102	2.32	11.5	84	31.6	19.2	0.91	4.6	87	1.46	2.43	18	54.11	4.6	0.01
466942745_99125969	Suzhou Infectious Disease Hospital	1	52	2	176	62	36.3	1	19		3.03	4.71	123	146	1.26	1.39	0.34	0	28	26	51	44	11.7	3.3	4.1	46	14	52	196	0.66	11	31.39	132.8	4.91	108	2.3	12.1	61	21	18.2	0.95	2.8	94	1.74	2.72	36	26.46	2.29	0.01
466942745_99125991	Suzhou Infectious Disease Hospital	1	59	2	164	83	37.5	1	12		5.32	5.73	173	100	2.94	1.75	0.16	0	33	18	75	44	7.5	2.3	3.9	46	3	35	105	0.68	50	22.51	133.3	5.08	103	2.18	11.9	78	27.2	12.4	0.99	2.4	90	2.46	3.27	45	33.49	4.55	0.07
466942745_99126032	Suzhou Infectious Disease Hospital	1	53	2	166	84	36.8	2	17		4.88	5.47	131	180	2.53	1.82	0.26	0.09	28	24	48	48	11	2.3	7	57	12	79	112	0.9	79	23.71	144.2	5.17	102	2.21	12.7	80	29.6	17.5	1.1	4.6	80	3.21	1.5	25	51.75	5.77	0.03
466942745_99126061	Suzhou Infectious Disease Hospital	1	40	2	174	78	37.6	1	9		10.21	5.35	162	344	8.62	1.2	0.58	0.01	25	15	62	50	12.2	2.7	4.5	62	20	42	156	0.64	92	23.36	149.3	3.67	113	2.26	11.8	62	25.1	14.3	1.12	4.5	83	2.57	3.32	41	58.9	6.12	0.06
466942745_99126073	Suzhou Infectious Disease Hospital	1	60	2	172	82	39.1	1	16		3.34	5	125	166	2.01	0.98	0.33	0	25	18	46	49	12.5	3.4	2.9	50	13	68	190	0.52	35	29.59	132.9	4.76	111	2.25	13	66	21.3	15	1.16	3.2	93	2.44	3.36	33	43.5	1.76	0.02
466942745_99126092	Suzhou Infectious Disease Hospital	1	63	2	185	80	36.1	1	4		5.44	5.35	150	144	1.84	3.02	0.58	0.01	17	26	58	43	10.5	3.5	6.4	52	15	48	213	0.89	40	22.99	133.8	3.82	105	2.33	12.8	87	23.9	22.1	0.88	3.4	94	2.37	3.41	40	24.05	5.1	0.03
466942745_99126126	Suzhou Infectious Disease Hospital	1	36	2	165	77	39.3	1	8		3.87	4.83	120	138	2.62	0.98	0.32	0	25	19	56	47	7.6	3.3	2.8	45	3	84	204	0.88	57	22.64	162.4	4.41	103	2.18	12	60	27.6	12.4	0.84	4.4	85	3.14	2.75	41	62.85	5.73	0.02
466942745_99126145	Suzhou Infectious Disease Hospital	1	47	2	162	72	38.4	1	16		4.18	5.65	150	292	2.11	1.71	0.6	0.01	20	19	53	41	6.9	4.9	5	63	3	90	199	0.57	19	32.47	154.8	5.16	105	2.16	11.9	70	26	13.2	1.11	4.1	87	3.22	1.87	14	61.05	4.44	0.05
466942745_99126152	Suzhou Infectious Disease Hospital	1	56	2	167	68	36.2	1	12		6.09	5.35	136	276	3.69	1.58	0.44	0	16	23	74	46	14.8	4.7	6.1	47	10	32	206	0.81	93	30.93	143.7	4.08	101	2.19	11.9	81	28.2	16.6	1.09	3.7	91	2.01	3.16	31	52.58	1.01	0.01
466942745_99126155	Suzhou Infectious Disease Hospital	1	59	2	165	74	38.5	1	7		4.16	5.81	164	157	3.35	0.45	0.6	0	11	25	62	46	14.8	4.1	4.5	58	14	64	149	0.87	17	23.65	154.5	4.98	108	2.21	12.8	69	23.1	22.2	1.11	2.3	89	1.77	2.2	39	36.56	5.02	0.03
466942745_99125800	Suzhou Infectious Disease Hospital	1	35	2	167	83	39.2	1	19		5.9	4.88	161	190	4.35	0.99	0.58	0	15	15	52	42	8.7	3.2	3.8	66	8	32	133	0.62	77	24.96	158.8	4.64	116	2.28	11.1	86	21.8	15.2	0.85	4.2	91	3.17	2.18	39	48.24	4.75	0.03
466942745_99125900	Suzhou Infectious Disease Hospital	1	54	2	179	74	38.6	1	15		4.53	4.19	180	176	2.86	1.29	0.18	0.01	24	19	79	47	10.3	3.3	7.3	46	5	60	197	0.9	38	21.93	160.1	3.87	117	2.19	11.9	84	21.8	11.4	1.04	2.8	91	1.92	1.35	14	61.44	6.07	0.05
466942745_99125964	Suzhou Infectious Disease Hospital	1	36	2	170	75	39.3	1	20		6.11	5.56	160	195	4.42	1.16	0.61	0	28	18	76	41	7.3	2.7	2.8	67	10	80	181	0.93	62	27.65	132.3	3.13	108	2.2	11.2	83	30	16.7	0.92	4	80	1.41	1.77	28	54.98	6.78	0.01
466942745_99125992	Suzhou Infectious Disease Hospital	1	42	2	183	65	38	1	12		3.1	4.35	157	111	1.45	1.12	0.46	0	26	22	78	39	11.5	4.8	2.9	63	5	37	135	0.65	80	32.83	139.5	5.24	110	2.25	13	72	31.5	18.1	1.22	2.7	81	3.06	1.73	34	54.92	3.82	0.01
466942745_99125813	Suzhou Infectious Disease Hospital	2	65	1	154	65	36.7	1	9		5.31	8.8	133	100	4.38	0.49	0.28	0.01	15	44	100	31	16.4	4.9	4.1	70	13	72	672	1.79	691	47.52	147.5	4.29	109	1.85	14	83	30.8	14.4	1.18	1.8	75	4.77	96.75	126	80.78	11.86	0.72
466942745_99125869	Suzhou Infectious Disease Hospital	2	51	1	171	65	36.5	1	14		5.13	9.6	185	204	6.41	1.58	0.63	0.01	29	43	88	24	15.8	4.9	9	48	5	95	279	1.19	396	47.31	146.7	3.65	102	2.02	12	109	21	11.9	1.19	3.2	66	5.37	69.96	115	86.32	11.23	1.11
466942745_99125883	Suzhou Infectious Disease Hospital	2	41	1	161	67	37	1	19		4.46	10.3	151	221	7.33	0.45	0.36	0	20	46	75	39	14.4	6.2	3.4	66	3	68	580	1.44	506	48.47	160.8	3.17	113	1.95	13.7	97	29	20.5	0.82	2.9	83	7.87	92.83	62	58.36	9.01	1.95
466942745_99125921	Suzhou Infectious Disease Hospital	2	51	1	171	68	38.4	1	17		4.17	6.4	128	227	6.76	1.05	0.28	0	41	39	92	36	9.2	7.2	6.8	45	23	47	655	1.52	136	52.61	136	3.88	116	1.91	14.2	78	31	22.2	1.15	2.5	67	2.74	105.3	47	55.39	6.33	1.8
466942745_99125925	Suzhou Infectious Disease Hospital	2	46	1	166	44	36.2	1	14		3.25	9.4	182	107	5.33	0.65	0.37	0.01	43	28	78	29	12.4	7.9	5.3	52	12	104	317	1.77	333	46.57	138.2	4.61	103	1.97	11.3	78	23.9	14.2	1.19	2.6	82	8.81	17.12	115	47.43	9.85	0.44
466942745_99125980	Suzhou Infectious Disease Hospital	2	45	1	158	45	36	1	18		5.12	6.9	175	152	3.17	1.36	0.37	0.01	25	34	75	20	18.9	4.6	5.5	65	3	118	694	1.4	305	35.41	136.5	3.28	112	1.86	14.8	79	31.2	11.4	1.06	2.6	64	2.09	85.2	51	71.43	9.66	0.53
466942745_99125993	Suzhou Infectious Disease Hospital	2	53	1	163	47	38.2	1	12		3.39	10.3	188	169	7.81	0.89	0.33	0.01	36	40	68	34	13.9	3.2	8	60	17	54	591	1.55	466	62.62	142.3	4.83	115	1.98	14.8	77	31.8	16.8	0.86	3	76	8.73	116.19	62	48.47	10.05	1.02
466942745_99126004	Suzhou Infectious Disease Hospital	2	44	1	164	52	38.8	1	1	1	2.18	7	122	51	5.82	1.17	0.54	0	22	30	58	28	7.9	5	8.4	71	6	64	249	1.7	633	40.3	137.1	3.87	105	1.99	14.2	90	29.2	22	1.02	2.7	83	3.05	82.2	129	56.24	6.91	0.53
466942745_99126028	Suzhou Infectious Disease Hospital	2	40	1	168	46	37	1	13		5.12	9.9	179	115	3.62	0.97	0.4	0.01	35	38	90	34	15.7	3.3	6	65	11	102	678	1.41	317	60.82	148.3	5.01	101	1.84	14.2	93	24.5	16.5	1.15	3.1	81	4.07	82.95	66	72.22	11.3	1.46
466942745_99126043	Suzhou Infectious Disease Hospital	2	65	1	173	52	37.6	1	7		4.48	7.1	129	188	2.36	1.59	0.16	0.01	24	44	67	29	18.9	5.3	5	73	23	113	659	1.29	590	38.06	155.1	5.29	102	1.83	13.3	102	28.2	11.8	1.14	2.7	75	7.37	56.47	52	91.67	9.05	0.61
466942745_99126064	Suzhou Infectious Disease Hospital	2	45	1	162	75	36.8	1	16		6.9	5.3	173	268	5.44	0.88	0.48	0.01	38	43	88	26	8.7	3.3	7.6	72	8	82	651	2.37	722	56.28	139.2	4.38	105	1.89	13.6	75	26.7	20.1	1.16	2.7	82	7.65	102.17	91	61.11	5.19	0.3
466942745_99126072	Suzhou Infectious Disease Hospital	2	57	1	169	57	37.7	1	15		3.88	4.9	156	140	4.25	1.34	0.17	0.02	42	65	64	25	9.2	6.5	5.3	63	14	57	524	1.25	629	49.23	147.8	3.9	103	1.88	14.3	111	32	13.3	1.04	2.7	68	6.44	72.76	102	69.36	6.26	0.76
466942745_99125717	Suzhou Infectious Disease Hospital	2	38	1	171	52	37.3	1	11		4.88	10.3	137	159	6.71	1.64	0.49	0.01	25	59	55	32	10.1	5.9	8.7	51	14	128	445	1.87	296	50.21	156.3	4.06	105	1.97	14.9	100	24	12.9	0.83	2.9	75	5.52	42.12	64	66.53	8.17	1.28
466942745_99125817	Suzhou Infectious Disease Hospital	2	55	2	159	73	37.5	1	15		6.06	8.7	163	124	3.69	1.63	0.24	0	16	61	93	38	14.7	6.5	5.3	55	3	56	670	2.67	196	57.49	158.6	3.71	111	1.81	14.9	111	26.4	13.7	0.87	3.5	65	2.51	86.99	117	53.04	11.92	0.78
466942745_99125832	Suzhou Infectious Disease Hospital	2	46	2	163	71	39.3	1	20		3.13	9.5	180	137	5.85	0.93	0.5	0	16	37	104	31	11.4	4	8.3	56	23	83	372	1.73	150	44.71	138	3.43	102	1.86	14.9	102	29.9	15.1	0.92	1.6	71	2.09	103.09	97	85.57	8.52	1.65
466942745_99125884	Suzhou Infectious Disease Hospital	2	51	2	166	74	39	1	1		2.18	7.9	159	104	6.23	0.72	0.53	0	42	59	66	21	13.7	6.1	9	61	18	132	412	2.37	598	51.45	135.4	3.63	108	1.96	11.7	92	22.3	11.5	1.09	2.4	79	2.27	75.96	79	92.99	8.58	0.91
466942745_99125885	Suzhou Infectious Disease Hospital	2	52	2	184	84	39.3	1	5		5.01	8	150	222	3.78	0.78	0.18	0.01	19	63	68	27	12.7	3.6	7.2	68	20	140	605	1.84	410	38.24	131.5	3.4	105	1.98	11.4	104	30.1	18.6	1.18	3.4	66	6.52	63.65	122	42.33	10.69	0.1
466942745_99125902	Suzhou Infectious Disease Hospital	2	38	2	163	61	36	1	3		6.91	6.3	176	160	5.9	0.66	0.18	0	20	53	69	24	8.2	5.2	5.4	59	21	49	602	1.98	627	38.85	139	4.54	109	1.88	15	107	24.9	20.5	0.91	3.3	78	7.43	53.68	104	65.49	6.01	1.67
466942745_99125919	Suzhou Infectious Disease Hospital	2	35	2	168	78	37.1	1	3		12.94	9.5	155	212	5.63	1.46	0.32	0.03	37	55	58	25	8.9	6.5	6.5	62	22	119	652	2.12	221	49.65	142.8	4.63	101	1.95	14.5	98	28.8	16.9	0.97	1.7	68	2.55	41.52	79	43.85	11.59	0.88
466942745_99125960	Suzhou Infectious Disease Hospital	2	55	2	162	63	36.7	1	4		4.83	4.9	139	306	2.8	1.36	0.45	0.02	25	54	72	20	11.3	6.2	9.5	54	22	140	537	2.72	116	36.01	140.3	4.96	103	1.95	14.2	102	31.1	17.8	1.14	1.7	79	3.43	81.55	40	70.7	11.65	1.65
466942745_99125968	Suzhou Infectious Disease Hospital	2	68	2	172	82	38.6	1	10		2.05	8.1	124	96	11.11	0.55	0.18	0	35	59	61	23	9.4	6.1	3.4	69	3	53	409	1.1	249	59	147.4	4.23	104	1.86	12.4	102	32.4	21.4	1.01	3.6	72	3.61	88.73	58	45.3	11.42	1.04
466942745_99125982	Suzhou Infectious Disease Hospital	2	64	2	179	65	38.5	1	10	1	3.07	8	166	232	3.52	1.1	0.22	0	24	59	95	28	9.7	6.4	8.7	65	8	129	485	1.37	433	60.13	142.6	3.89	116	2.01	14.6	79	24.8	20.6	0.85	2.4	64	2.69	120.35	47	75.72	10.2	1.57
466942745_99125994	Suzhou Infectious Disease Hospital	2	43	2	170	69	37.5	1	7		3.19	6.8	150	231	1.79	0.85	0.15	0.01	16	46	89	21	15.1	7.9	6.6	66	22	98	356	1.19	288	51.97	143.5	5.2	108	1.91	13.7	112	30.4	18	0.83	3.2	77	8.84	85.63	52	77.91	10.3	1.76
466942745_99126013	Suzhou Infectious Disease Hospital	2	67	2	184	68	38.7	1	6		5.57	7.5	126	123	3.82	1.2	0.38	0.01	35	58	63	22	12	7	5.9	52	12	119	486	2.77	295	41.86	131.9	3.45	102	1.97	15	82	21.4	20.9	0.91	2.7	77	3.39	34.34	70	86.76	9.58	1.79
466942745_99126030	Suzhou Infectious Disease Hospital	2	66	2	162	63	38	1	17		3.24	5	135	137	3.45	1.29	0.36	0	17	61	67	29	7.9	5.6	4	72	13	93	515	1.78	399	48.91	147	4.3	106	1.84	15.1	93	21.7	16.2	0.91	1.9	75	8.96	88.03	38	78.3	5.31	1.45
466942745_99126047	Suzhou Infectious Disease Hospital	2	47	2	180	77	37.6	1	12		4.97	6.7	152	205	2.79	1.66	0.52	0.01	41	62	98	33	14.4	8.2	5.6	60	13	143	645	1.25	129	35.79	152.1	3.33	112	1.94	14.7	110	32.4	12.7	0.81	2.9	66	4.16	13.24	84	75.49	7.85	1.8
466942745_99126080	Suzhou Infectious Disease Hospital	2	57	2	172	69	37.7	1	18		10.6	8.2	130	277	9.14	0.86	0.56	0.01	35	42	81	30	17.2	5.8	3.2	66	16	62	527	1.81	487	55.9	144.4	4.01	116	1.89	13.9	91	32.6	23	0.85	2	74	5.25	89.18	134	77.4	6.57	1.25
466942745_99126106	Suzhou Infectious Disease Hospital	2	58	2	160	81	36.7	1	1		8.84	10	136	314	5.06	3.05	0.41	0.02	29	51	89	24	15.6	3.9	4.6	51	10	61	304	1.74	289	48.83	141.4	3.46	101	1.92	12.1	106	30.8	17.8	1.22	2.9	66	6.1	21.4	93	54.27	6.42	0.89
466942745_99126128	Suzhou Infectious Disease Hospital	2	38	2	184	80	39.1	1	19		8.53	6.7	183	262	4.85	2.77	0.62	0.02	32	46	95	30	17.1	3.5	5.1	57	19	114	494	1.87	129	48.96	156.9	4.53	110	1.92	13.4	77	24.1	16	0.92	1.6	71	4.21	48.4	93	81.29	8.08	1.71
466942745_99126130	Suzhou Infectious Disease Hospital	2	45	2	159	74	38.1	1	6		7.57	6.1	163	214	4.96	4.08	0.55	0.03	42	56	69	30	12.8	6.5	9	63	18	65	585	1.31	672	46.88	134	3.67	103	1.84	12.1	114	30.3	18.9	1.17	3.2	80	7.91	49.92	142	90.14	5.35	0.46
466942745_99126156	Suzhou Infectious Disease Hospital	2	58	2	164	67	37.4	1	10	2	3.58	8.8	136	195	8.96	1.13	0.53	0.01	38	35	67	26	9.5	5.3	3.9	73	12	95	510	1.99	230	60.15	142.4	4.75	114	1.83	11	80	29.5	13	0.93	2.5	75	6.14	13.12	92	89.74	10.19	1.76
1	Suzhou Infectious Disease Hospital	2	49	1	170	60	37.2	1	6	2	2.4	6.8	188	164	5.85	0.5	0.37	0.01	23	42	103	24	15.7	4.2	6.6	72	16	142	676	2.84	154	43.35	143.3	4.98	101	1.82	11.4	97	29.9	20.1	1.17	2.8	72	6.44	28.26	78	79.56	7.03	0.53
2	Suzhou Infectious Disease Hospital	2	44	1	155	57	37.1	1	14		18.7	4.9	160	322	17.14	0.49	0.53	0.45	24	30	70	20	14.3	5.9	9.1	68	11	128	469	1.9	280	33.8	137	3.22	104	2	11.3	114	21	18.4	0.81	3.1	69	6.57	66.08	118	53.88	6.58	0.4
6	Suzhou Infectious Disease Hospital	2	39	1	170	63	36.5	1	18		6.3	8.3	127	250	3.85	1.91	0.5	0.03	43	64	93	36	11.1	5.2	8.9	50	10	102	474	2.28	677	52.43	136.3	4.19	112	1.94	12.1	91	28.2	15.3	1.16	1.5	75	9.22	107.67	35	73.07	9.63	1.96
8	Suzhou Infectious Disease Hospital	2	44	1	160	57	38.8	1	16		5.57	8.9	123	215	3.4	0.56	0.38	0	16	63	62	23	12.7	4.7	6.6	60	19	47	540	2.69	154	40.74	150.7	3.31	116	1.9	12.4	92	30.8	15.1	1.16	3.6	76	6.08	80.79	73	41.78	6.09	1.64
10	Suzhou Infectious Disease Hospital	2	47	1	158	66	39.2	1	15		4.7	7.3	127	143	3.85	0.53	0.31	0.02	42	43	67	32	13	5.4	4.8	48	14	131	587	1.03	351	54.5	154.3	4.22	116	1.92	15	77	21.3	14	0.89	1.8	65	6.72	67.67	141	90.18	5.32	1.14
11	Suzhou Infectious Disease Hospital	2	62	1	163	46	36.6	1	18		5.9	9.8	166	282	5.44	0.25	0.35	0.02	22	52	83	28	17	6.9	5.1	73	11	103	421	1.93	677	39.84	151.4	3.6	103	1.84	11	82	30.6	12.5	0.91	1.6	83	2.26	66.59	55	88.98	8.6	0.89
12	Suzhou Infectious Disease Hospital	2	50	1	156	56	37.4	1	5		6.3	6.6	179	250	5.53	0.37	0.3	0.01	18	50	57	21	8.5	3.3	7	73	6	144	404	2.58	443	53.24	156.1	3.4	105	2.02	12.8	88	22.1	20.2	0.83	3.3	80	6.82	82.54	93	65.01	7.33	1.44
15	Suzhou Infectious Disease Hospital	2	43	1	172	66	38	1	17		7.6	8.8	176	176	6.39	0.56	0.31	0.01	43	30	98	32	14.5	3.7	6.4	62	20	69	628	2.07	562	51.51	143	3.24	108	1.87	11.9	112	31.5	17.5	1.22	2.9	65	5.56	37.07	104	58.84	11.97	1.22
3	Suzhou Infectious Disease Hospital	2	63	2	160	76	39.3	1	8		10.1	7.4	150	295	9.25	0.39	0.43	0.01	31	26	92	38	9.8	4.7	6.9	55	16	99	644	0.95	241	59.61	148.6	4.67	115	1.83	12.9	93	29.4	14.9	0.82	2.2	64	9.42	26.51	142	52.12	10.98	1.57
4	Suzhou Infectious Disease Hospital	2	70	2	167	81	39.4	1	8	2	3.1	5.2	155	169	2.55	0.4	0.11	0	16	34	102	36	7.9	3.7	9.4	69	3	115	481	2.51	286	45.47	162.9	5.13	104	1.83	14.8	103	24.8	13	0.93	2.8	77	7.68	71.21	117	73.82	10.94	0.36
5	Suzhou Infectious Disease Hospital	2	39	2	182	74	37.2	1	8		14.6	7.9	185	175	13.58	0.39	0.63	0	23	51	66	34	11.7	6	9.3	53	22	73	526	2.55	705	50.05	133.2	3.59	116	1.92	12.3	94	32.7	13.8	0.83	2.4	77	8.2	65.51	31	89.09	6.41	0.25
7	Suzhou Infectious Disease Hospital	2	65	2	185	83	37.7	1	1	2	7.2	10.2	185	152	6.18	0.47	0.49	0.01	25	61	79	22	18.4	6.7	3.6	58	12	137	615	1.68	300	38.84	162.6	3.69	110	1.84	12.2	107	30.6	18.4	1.08	3.3	78	8.66	87.69	61	91.38	7.76	1.58
9	Suzhou Infectious Disease Hospital	2	38	2	184	70	39.1	1	14		7.6	6.2	150	229	6.5	0.46	0.62	0.02	27	43	57	39	15	2.9	8	64	12	73	556	1.78	652	48.26	146	3.78	103	1.98	14.9	94	28	18.7	0.96	2.9	77	2.5	51	142	59.01	5.77	1.69
13	Suzhou Infectious Disease Hospital	2	42	2	163	81	37.7	1	17		4.8	9.2	136	311	7.96	0.61	0.23	0	16	41	74	38	14.5	4.6	5.5	63	21	50	688	2.38	196	37.03	150	3.29	112	1.95	11.3	111	24.4	16.6	1.17	3.1	78	7.26	115.18	39	52.45	6.76	1.96
14	Suzhou Infectious Disease Hospital	2	63	2	185	65	37.3	1	20		7.5	8.5	167	108	6.45	0.58	0.44	0.01	30	28	65	27	18.9	3.9	6.8	54	14	99	445	2.33	462	59.12	158.4	3.93	111	1.86	12.2	101	27.8	15.9	0.9	1.6	77	3.41	124.71	116	65.06	11.12	1.95
16	Suzhou Infectious Disease Hospital	2	70	2	162	73	38.3	1	14		6.7	6.2	134	165	4.17	2.16	0.35	0.03	31	50	102	22	11.8	6	3.7	68	13	81	532	2.53	303	60.75	137.1	4.89	111	1.98	15.2	102	23	15.2	1.05	2.2	78	3.01	120.28	39	41.82	6.67	0.33
17	Suzhou Infectious Disease Hospital	2	49	2	171	63	36.5	1	17		7.3	5.3	133	218	6.58	0.41	0.29	0.04	39	30	64	37	17.3	7.5	5.5	63	9	60	248	2.28	661	53.84	134.6	4.31	111	2	13.5	114	29.3	15.6	1.23	2	72	8.55	24.06	89	54.8	8.59	1.76
112754	Suzhou Infectious Disease Hospital	1	31	1	169	50	37.4	1	5		2.8	4.42	175	190	1.96	2.66	0.3	0.01	29	18	79	39	14.1	4.6	3.4	56	16	90	198	0.76	73	23.66	134	3.53	104	2.31	12.8	86	21.5	20.5	1	2.8	88	1.48	2.58	14	21.09	2.92	0.05
112786	Suzhou Infectious Disease Hospital	1	40	1	157	52	38.8	1	2		6.3	5.85	171	215	5.78	1.37	0.2	0.02	25	22	76	45	11.3	2.5	4.3	45	9	92	185	0.85	28	23.93	150.9	5.2	117	2.28	11.2	64	30.9	22.2	0.98	2.9	84	3.5	2.18	11	34.57	2.19	0.03
112802	Suzhou Infectious Disease Hospital	1	30	1	156	52	39.4	1	17		5.34	4.84	166	197	3.22	1.15	0.14	0.11	16	27	58	46	9.7	3	6.3	60	10	41	125	0.87	49	25.96	145.5	4.25	102	2.3	11.5	80	32.2	22.4	0.97	3	90	2.11	2.45	36	58.25	1.11	0.03
112877	Suzhou Infectious Disease Hospital	1	40	1	158	63	37.7	1	5		4.6	4.16	126	160	2.96	1.1	0.5	0.17	28	15	58	39	7.9	3.3	7.4	72	11	78	159	0.68	87	30.82	149.6	3.9	113	2.3	12.2	73	29.9	12.7	1.02	2.5	93	1.45	2.04	35	42.43	5.1	0.06
112881	Suzhou Infectious Disease Hospital	1	60	1	167	65	36.3	1	9		4.1	5.33	132	337	2.43	1.46	0.6	0.05	22	15	73	40	9.7	4.4	5.7	66	13	32	136	0.83	56	30.77	152.4	4.14	106	2.15	11.2	63	29.1	16.1	0.93	3.9	90	2.91	1.93	27	63.24	1.83	0.07
112882	Suzhou Infectious Disease Hospital	1	62	1	169	60	37.9	2	3		7.5	5.73	186	225	4.72	2.31	0.57	0.1	11	16	79	50	6.7	4.4	7.1	51	11	80	113	0.91	28	26.29	138.9	5.01	114	2.3	12.3	83	30.1	13.4	1.03	4.3	93	1.49	1.93	48	60.75	6.28	0.02
112887	Suzhou Infectious Disease Hospital	1	62	1	166	54	39.2	1	2		8.3	4.91	159	216	7.61	0.45	0.21	0.01	11	19	73	45	9	4.7	5	52	6	76	186	0.78	90	24.1	158.5	3.11	106	2.11	12.9	80	24.2	18.6	0.98	4	84	2.14	2.24	30	44.86	3.18	0.05
112753	Suzhou Infectious Disease Hospital	1	40	2	159	84	39.1	1	19		2.8	5.63	174	181	1.94	0.73	0.5	0.01	28	26	46	39	7.9	5	6.1	60	3	53	143	0.54	31	26.4	149.5	3.45	111	2.31	11	72	23.1	11.1	0.85	3.2	87	2.69	1.82	45	34.76	6.01	0.02
112758	Suzhou Infectious Disease Hospital	1	53	2	182	84	37	1	7		4.9	5.65	172	318	4.32	0.32	0.33	0	25	23	45	42	7.7	3.3	6.1	55	7	70	102	0.91	92	27.86	133.7	5.17	105	2.24	11.6	80	30.6	15	1.23	3.1	89	2	1.99	25	21.81	1.87	0.01
112808	Suzhou Infectious Disease Hospital	1	50	2	167	76	37.4	1	15		4.9	4.66	162	304	3	1.51	0.4	0.02	14	16	58	45	8	2.5	4.2	55	16	66	184	0.5	42	27.92	148.6	4.72	114	2.2	11.7	83	24.5	16.7	0.85	3.6	83	3.21	2.4	15	32.85	3.52	0.06
112818	Suzhou Infectious Disease Hospital	1	41	2	160	80	37.3	1	3	1	11.9	5	126	158	11.17	0.31	0.56	0	24	20	61	49	9.9	3.8	6.9	63	5	81	213	0.61	42	23.32	136.5	4.22	110	2.29	11	75	23	11.2	1.04	3.2	94	3.15	1.98	41	47.46	1.84	0.06
112803	Suzhou Infectious Disease Hospital	2	66	1	167	57	39.4	1	1		7.6	6.2	163	250	6.5	0.46	0.16	0.02	23	28	87	35	13.7	4.4	5.2	49	20	141	431	1.47	458	46.38	144.7	4.83	114	1.94	13.9	77	32.4	22.8	1.18	3	70	2.23	87.31	30	89.15	11.37	0.76
112886	Suzhou Infectious Disease Hospital	2	51	1	166	52	36	1	1		4.7	7.4	145	152	3.85	0.53	0.62	0.02	21	44	55	22	8.8	3.2	4.6	49	7	69	411	2.59	399	49.69	149.5	4.4	101	1.89	11.6	89	31.3	14.7	1.23	2.3	72	7.15	58.55	127	42.38	11.18	1.9
112784	Suzhou Infectious Disease Hospital	2	65	2	161	83	36.4	1	11	2	4.26	8.3	167	199	3.75	0.35	0.38	0	20	29	64	24	16	6.6	5.1	66	15	111	624	1.56	461	47.18	157.7	4.58	103	1.95	11.7	103	22.7	13.1	1.01	2.5	75	2.26	28.17	38	62.87	6.37	0.67
[truncated: 1 more columns]
